# Supplementary material for: Virtual Reality-Based Interventions to Improve Balance in Patients with Traumatic Brain Injury: A Scoping Review
Source: Brain Sci. 2024 Apr 26;14(5):429. doi: 10.3390/brainsci14050429 (PMC11119161; doi:10.3390/brainsci14050429)
Supplement: Supplementary file 1 [file brainsci-14-00429-s001.zip]

Archive with 1 entries (1 files):
- brainsci-2959426-supplementary.pdf
